# Supplementary material for: Transcriptomic Analysis Unveils Correlations between Regulative Apoptotic Caspases and Genes of Cholesterol Homeostasis in Human Brain
Source: PLoS One. 2014 Oct 16;9(10):e110610. doi: 10.1371/journal.pone.0110610 (PMC4199739; doi:10.1371/journal.pone.0110610)
Supplement: Table S1 — Genes down-regulated>1.5 fold in U87MG cells silenced for Caspase-2. (XLS) [file pone.0110610.s002.xls]

## Sheet: Sheet1
symbol	CASP10	CASP2	CASP9
APOA5	0.499736	0.375638	0.438773
	r	pvalue	r	pvalue	r	pvalue	r	pvalue	r	pvalue	r	pvalue	r	pvalue	r	pvalue	r	pvalue	r	pvalue
ABCA1	0.51664	0	0.502173	0	0.462018	0	0.0201675	0.843621	0.206095	0.00406955	-0.0601451	0.396032	0.302096	1.21155e-05	0.267144	8.48376e-05	0.375506	2.23344e-10	0.562399	0
ABCG1	0.470743	0	0.388371	0	0.42135	2.34297e-13	0.036802	0.745814	0.238136	0.000722764	0.0234702	0.76406	0.25453	0.000247787	0.197695	0.00464495	0.402113	9.42748e-12	0.554199	0
APOA5	0.499736	0	0.194725	0	0.375638	1.09783e-10	-0.0761383	0.483216	-0.0202429	0.830316	0.15287	0.0195267	0.0780801	0.33369	0.0618391	0.482673	0.355089	2.20913e-09	0.438773	1.31735e-14
APOE	0.577412	0	0.458289	0	0.52514	0	-0.0148002	0.877152	0.193737	0.00756993	-0.0945534	0.165654	0.167278	0.0230449	0.200175	0.00427405	0.330571	2.96236e-08	0.63522	0
APOM	0.705665	0	0.343248	0	0.633645	0	-0.0135567	0.886454	0.131478	0.0808415	-0.0971709	0.154675	0.111734	0.150124	0.083813	0.301429	0.468868	0	0.639631	0
CAV1	0.413991	4.97892e-13	0.367498	4.97892e-13	0.363354	4.76868e-10	-0.0222017	0.827889	0.180377	0.0138687	-0.0672828	0.341018	0.275745	5.44071e-05	0.23547	0.000591365	0.236527	8.94783e-05	0.396845	5.76128e-12
CAV3	0.380197	4.4422e-11	0.131763	4.4422e-11	0.331928	1.58498e-08	-0.112963	0.254648	0.100279	0.204338	0.195415	0.00229085	-0.0446238	0.583113	-0.0103008	0.919624	0.266625	8.87593e-06	0.316075	6.49272e-08
PON1	0.50604	0	0.27923	0	0.45261	2.55834e-15	-0.0850681	0.417023	0.0590102	0.487452	0.11149	0.0968122	0.0519623	0.512903	0.0503108	0.578659	0.327077	4.08118e-08	0.446077	3.56617e-15
	CASP10		CASP1		CASP2		CASP3		CASP4		CASP5		CASP6		CASP7		CASP8		CASP9
