# Supplementary material for: Transcriptomic Analysis Unveils Correlations between Regulative Apoptotic Caspases and Genes of Cholesterol Homeostasis in Human Brain
Source: PLoS One. 2014 Oct 16;9(10):e110610. doi: 10.1371/journal.pone.0110610 (PMC4199739; doi:10.1371/journal.pone.0110610)
Supplement: Table S2 — Top score cholesterol genes of the subclass cholesterol export in terms of correlations of expression levels with regulative apoptotic caspases in human brain. Values are shown for all caspases. (XLS) [file pone.0110610.s003.xls]

## Sheet: Sheet1
probeid	pvaluemod	FC	symbol
8136869	0.00112885	-4.17339	CASP2
8159984	0.0166027	-2.40125	C9orf46
8106025	0.0219325	-2.16179	BDP1
7981387	0.00347994	-2.0152	CDC42BPB
8078227	0.00371469	-1.96988	KAT2B
8099029	0.00463828	-1.86176	TNIP2
8125734	0.0153354	-1.78116	DAXX
7992682	0.0212887	-1.69289	FLJ42627
7949904	0.00633898	-1.67688	UNC93B1
7919576	0.0176586	-1.64375	RNU1A
8086572	0.0125023	-1.62983	FYCO1
7910680	0.041716	-1.62739	GPR137B
7918620	0.0100607	-1.61844	FLJ36116
8040458	0.0264539	-1.61206	KCNS3
8099912	0.00749584	-1.60727	C4orf34
8017437	0.0389856	-1.58873	FTSJ3
8158242	0.00805086	-1.58011	URM1
8113356	0.0418021	-1.54939	GPAM
8129618	0.0265665	-1.54027	VNN1
7971461	0.0124375	-1.53105	LCP1
8065668	0.00926501	-1.53062	CDK5RAP1
8088348	0.0456612	-1.52086	FAM116A
8046628	0.0283314	-1.51305	RBM45
7940798	0.014595	-1.50411	MARK2
