# Supplementary material for: Transcriptomic Analysis Unveils Correlations between Regulative Apoptotic Caspases and Genes of Cholesterol Homeostasis in Human Brain
Source: PLoS One. 2014 Oct 16;9(10):e110610. doi: 10.1371/journal.pone.0110610 (PMC4199739; doi:10.1371/journal.pone.0110610)
Supplement: Table S3 — Top score cholesterol genes of the subclass cholesterol biosynthesis in terms of correlations of expression levels with regulative apoptotic caspases in human brain. Values are shown for all caspases. (XLS) [file pone.0110610.s004.xls]

## Sheet: Sheet1
	r	pvalue	r	pvalue	r	pvalue	r	pvalue	r	pvalue	r	pvalue	r	pvalue	r	pvalue	r	pvalue	r	pvalue
CYB5R3	0.565299	0	0.321032	0	0.443816	7.35523e-15	-0.173481	0.0436083	0.125676	0.0982382	-0.0608145	0.394875	0.0877272	0.263576	0.17309	0.015047	0.294527	8.62721e-07	0.617297	0
CYP51A1	-0.546818	0	-0.208943	0	-0.488271	0	0.106628	0.283089	-0.00376964	0.97075	0.00460994	0.948106	0.0644464	0.429102	-0.0197307	0.846628	-0.30648	2.86506e-07	-0.469791	0
DHCR7	0.53808	0	0.37627	0	0.466902	0	-0.0513161	0.671941	0.111674	0.152013	-0.0967311	0.156173	0.110912	0.151989	0.125446	0.0916696	0.307078	2.73033e-07	0.553656	0
HMGCR	-0.649302	0	-0.502933	0	-0.530116	0	0.00069514	0.996421	-0.209003	0.00360734	-0.0800535	0.249792	-0.207401	0.00332863	-0.152974	0.0346388	-0.495407	0	-0.689875	0
LSS	0.6304	0	0.43143	0	0.569983	0	-0.0505463	0.671941	0.106164	0.174604	0.11705	0.0800234	0.11592	0.133711	0.146127	0.0451887	0.435804	1.23033e-13	0.704447	0
MVK	0.566738	0	0.398611	0	0.535344	0	-0.0297193	0.802381	0.119629	0.121005	-0.0113556	0.883187	0.165252	0.0246987	0.0650492	0.447903	0.38064	1.32462e-10	0.512615	0
	CASP10		CASP1		CASP2		CASP3		CASP4		CASP5		CASP6		CASP7		CASP8		CASP9
