# Supplementary material for: Transcriptomic Analysis Unveils Correlations between Regulative Apoptotic Caspases and Genes of Cholesterol Homeostasis in Human Brain
Source: PLoS One. 2014 Oct 16;9(10):e110610. doi: 10.1371/journal.pone.0110610 (PMC4199739; doi:10.1371/journal.pone.0110610)
Supplement: Table S4 — Top score cholesterol genes of the subclass cholesterol adsorption/import in terms of correlations of expression levels with regulative apoptotic caspases in human brain. Values are shown for all caspases. (XLS) [file pone.0110610.s005.xls]

## Sheet: Sheet1
	r	pvalue	r	pvalue	r	pvalue	r	pvalue	r	pvalue	r	pvalue	r	pvalue	r	pvalue	r	pvalue	r	pvalue
APLP2	0.462033	0	0.157506	0	0.498863	0	-0.158027	0.0729979	-0.0676868	0.413495	-0.195815	0.00228814	-0.114814	0.135506	0.0237802	0.816877	0.168882	0.005796	0.26185	9.20787e-06
GPIHBP1	0.568676	0	0.481312	0	0.542904	0	-0.0451479	0.726465	0.196767	0.00669369	-0.0605176	0.396029	0.183197	0.0111275	0.112503	0.141339	0.395627	1.99692e-11	0.632553	0
LAMTOR1	0.514749	0	0.367598	0	0.501474	0	-0.159213	0.0727336	0.129026	0.0890486	-0.240778	0.000159705	0.0812193	0.306815	0.0760912	0.354583	0.247287	4.10023e-05	0.482028	0
LDLR	0.507606	0	0.344842	0	0.555414	0	-0.151624	0.0853525	0.0934895	0.235676	-0.0974441	0.154103	0.127946	0.0922448	0.0979936	0.211288	0.322877	5.80575e-08	0.496754	0
LDLRAP1	0.403808	2.00408e-12	0.440456	2.00408e-12	0.414692	6.03636e-13	0.0302893	0.798422	0.182806	0.0123397	-0.025393	0.746839	0.208819	0.00325739	0.144497	0.0475902	0.271031	6.28935e-06	0.565949	0
LIPG	0.538922	0	0.421082	0	0.495014	0	0.0780269	0.479844	0.171495	0.0197719	-0.0699051	0.321447	0.0932004	0.243951	0.0924465	0.241675	0.347319	5.24676e-09	0.492837	0
LRP1	0.580978	0	0.229578	0	0.528442	0	-0.19529	0.0247967	-0.0375908	0.655053	-0.113336	0.0908552	0.0587378	0.470963	0.128866	0.0825481	0.379502	1.44734e-10	0.57274	0
LRP2	0.393968	7.4561e-12	0.476545	7.4561e-12	0.461585	0	-0.050705	0.671941	0.177417	0.0160581	0.014456	0.850292	0.235845	0.000635146	0.157012	0.0306896	0.304314	3.52222e-07	0.559005	0
LRP5	0.505559	0	0.324727	0	0.42035	2.6794e-13	-0.0773478	0.483216	0.143141	0.0553109	0.078323	0.258195	0.0154999	0.832465	0.136144	0.0622646	0.339953	1.14305e-08	0.559291	0
MSR1	0.472239	0	0.369834	0	0.397337	6.63901e-12	-0.0891108	0.399212	0.240817	0.000631986	0.143301	0.0291146	0.066892	0.417593	0.0245688	0.814523	0.39609	1.94472e-11	0.533245	0
NPC2	0.487282	0	0.59459	0	0.468619	0	-0.0376768	0.745749	0.290083	2.4512e-05	-0.146187	0.0265913	0.164699	0.0249435	0.186313	0.0081735	0.290147	1.27109e-06	0.614655	0
SCARF1	0.523688	0	0.276662	0	0.481436	0	-0.0504909	0.671941	0.0649019	0.438621	0.199869	0.00189354	0.148869	0.0458354	0.271314	6.46863e-05	0.420125	9.7089e-13	0.486839	0
	CASP10		CASP1		CASP2		CASP3		CASP4		CASP5		CASP6		CASP7		CASP8		CASP9
