# Supplementary material for: Transcriptomic Analysis Unveils Correlations between Regulative Apoptotic Caspases and Genes of Cholesterol Homeostasis in Human Brain
Source: PLoS One. 2014 Oct 16;9(10):e110610. doi: 10.1371/journal.pone.0110610 (PMC4199739; doi:10.1371/journal.pone.0110610)
Supplement: Table S5 — Top score cholesterol genes of the subclass steroid and bile acid synthesis in terms of correlations of expression levels with regulative apoptotic caspases in human brain. Values are shown for all caspases. (XLS) [file pone.0110610.s006.xls]

## Sheet: Sheet1
	r	pvalue	r	pvalue	r	pvalue	r	pvalue	r	pvalue	r	pvalue	r	pvalue	r	pvalue	r	pvalue	r	pvalue
CYP19A1	0.50688	0	0.292104	0	0.373385	1.4105e-10	-0.11753	0.233534	0.0734199	0.378899	0.241072	0.000159705	0.00877138	0.912135	0.077656	0.345209	0.419524	1.00031e-12	0.486581	0
CYP51A1	-0.546818	0	-0.208943	0	-0.488271	0	0.106628	0.283089	-0.00376964	0.97075	0.00460994	0.948106	0.0644464	0.429102	-0.0197307	0.846628	-0.30648	2.86506e-07	-0.469791	0
CYP7B1	0.476549	0	0.196876	0	0.401434	3.85129e-12	0.0329184	0.776351	0.132444	0.0783817	0.0581664	0.410841	0.184121	0.011097	0.167751	0.0188425	0.357955	1.62875e-09	0.471688	0
CYP8B1	0.591026	0	0.266826	0	0.509608	0	-0.0832252	0.42877	0.0813905	0.319908	0.195302	0.00229085	0.0878232	0.263576	0.0818388	0.316344	0.473851	0	0.559962	0
TSPO	0.570901	0	0.486851	0	0.469896	0	-0.0290103	0.802558	0.188061	0.010101	-0.144237	0.0280884	0.15203	0.0410994	0.254758	0.000191039	0.401115	1.04076e-11	0.566418	0
	CASP10		CASP1		CASP2		CASP3		CASP4		CASP5		CASP6		CASP7		CASP8		CASP9
