# Supplementary material for: Transcriptomic Analysis Unveils Correlations between Regulative Apoptotic Caspases and Genes of Cholesterol Homeostasis in Human Brain
Source: PLoS One. 2014 Oct 16;9(10):e110610. doi: 10.1371/journal.pone.0110610 (PMC4199739; doi:10.1371/journal.pone.0110610)
Supplement: Table S6 — Top score cholesterol genes of the subclass transcriptional regulators in terms of correlations of expression levels with regulative apoptotic caspases in human brain. Values are shown for all caspases. (XLS) [file pone.0110610.s007.xls]

## Sheet: Sheet1
	r	pvalue	r	pvalue	r	pvalue	r	pvalue	r	pvalue	r	pvalue	r	pvalue	r	pvalue	r	pvalue	r	pvalue
NR1H2	0.578429	0	0.363803	0	0.497368	0	-0.130022	0.168328	0.0499056	0.550657	0.0172871	0.827586	0.0230999	0.759687	0.0732288	0.373428	0.310792	1.99243e-07	0.532703	0
PPARA	0.514122	0	0.491439	0	0.536962	0	-0.0340005	0.767863	0.17472	0.016975	-0.0551737	0.43537	0.294861	1.81655e-05	0.221947	0.00131261	0.345526	6.34792e-09	0.527925	0
SREBF1	0.52703	0	0.291691	0	0.534198	0	0.0187128	0.856395	0.105487	0.176818	-0.0797382	0.249792	0.152555	0.0407108	0.177057	0.0127163	0.371249	3.56782e-10	0.505016	0
SREBF2	0.553006	0	0.199459	0	0.497799	0	-0.0660244	0.578839	-0.0491282	0.550657	0.0149212	0.84946	-0.00355001	0.96265	0.00476985	0.95319	0.297719	6.5437e-07	0.480066	0
	CASP10		CASP1		CASP2		CASP3		CASP4		CASP5		CASP6		CASP7		CASP8		CASP9
