# Supplementary material for: Transcriptomic Analysis Unveils Correlations between Regulative Apoptotic Caspases and Genes of Cholesterol Homeostasis in Human Brain
Source: PLoS One. 2014 Oct 16;9(10):e110610. doi: 10.1371/journal.pone.0110610 (PMC4199739; doi:10.1371/journal.pone.0110610)
Supplement: Table S7 — Top score cholesterol genes in terms of correlations of expression levels with caspase-7 in human liver. Values are shown for all caspases. (XLS) [file pone.0110610.s008.xls]

## Sheet: Sheet1
	r	pvalue	r	pvalue	r	pvalue	r	pvalue	r	pvalue	r	pvalue	r	pvalue	r	pvalue	r	pvalue	r	pvalue
NPC1	-0.335034	0.00194292	-0.205559	0.0714756	0.00411142	0.989451	0.15676	0.271374	0.0919515	0.452736	0.0894179	0.532972	0.447714	1.3197e-05	0.601939	6.86511e-11	-0.166436	0.248546	-0.194747	0.0752756
SNX17	-0.493578	1.55206e-06	0.000693063	0.994374	-0.136201	0.289764	0.265684	0.0474771	0.405968	0.000103965	-0.0109769	0.949668	0.359037	0.000612376	0.533901	2.0034e-08	-0.293759	0.0237175	-0.581171	4.30894e-09
SOAT1	-0.312298	0.00405732	0.233376	0.0401436	-0.0711719	0.633373	0.263693	0.0491827	0.475963	3.02927e-06	0.010899	0.949668	0.4782	3.59216e-06	0.55497	3.85151e-09	-0.013375	0.953395	-0.364745	0.000543548
VLDLR	-0.0262241	0.84033	-0.235411	0.0389309	0.174417	0.167559	0.195523	0.157518	0.063234	0.620246	0.243126	0.0727756	0.401718	0.000113557	0.752378	0	-0.0936812	0.565197	-0.056483	0.634685
VPS4B	-0.395455	0.00018498	-0.0723794	0.590074	-0.165846	0.192425	0.250289	0.0640184	0.255094	0.0183611	0.0237966	0.90042	0.581344	5.65368e-09	0.614787	2.09751e-11	-0.260971	0.0493656	-0.418562	5.89281e-05
	CASP10		CASP1		CASP2		CASP3		CASP4		CASP5		CASP6		CASP7		CASP8		CASP9
